# Supplementary material for: Origin of the Springback Effect in Ambient-Pressure-Dried Silica Aerogels: The Effect of Surface Silylation
Source: Gels. 2023 Feb 16;9(2):160. doi: 10.3390/gels9020160 (PMC9956377; doi:10.3390/gels9020160)
Supplement: Supplementary file 1 [file gels-09-00160-s001.zip]

Archive with 1 entries (1 files):
- gels-2213818-supplementary.pdf
